# Supplementary material for: A New Inactivated Coxsackievirus B2 Vaccine: Biological Properties, Immunogenicity, and Protective Effects in Mice
Source: Vaccines (Basel). 2026 Mar 24;14(4):290. doi: 10.3390/vaccines14040290 (PMC13119634; doi:10.3390/vaccines14040290)
Supplement: Supplementary file 1 [file vaccines-14-00290-s001.zip]

Archive with 1 entries (1 files):
- vaccines-4137500-supplementary.pdf
